# Supplementary material for: Understanding the Genetic Diversity of Picobirnavirus: A Classification Update Based on Phylogenetic and Pairwise Sequence Comparison Approaches
Source: Viruses. 2021 Jul 28;13(8):1476. doi: 10.3390/v13081476 (PMC8402817; doi:10.3390/v13081476)
Supplement: Supplementary file 1 [file viruses-13-01476-s001.zip]

Archive with 1 entries (1 files):
- viruses-1294990-supplementary.pdf
